# Supplementary material for: Identification of genomic regions affecting production traits in pigs divergently selected for feed efficiency
Source: Genet Sel Evol. 2021 Jun 14;53:49. doi: 10.1186/s12711-021-00642-1 (PMC8201702; doi:10.1186/s12711-021-00642-1)
Supplement: Supplementary file 1 — Additional file 1: Table S1. Number of animals used for the analyses after quality control. Details of the number of animals before and after application of a filter on the call rate (CR) were given for chips (60K, 70K and 650K SNPs chips), imputation levels (MD/HD imputation) and average genotypes calculated from the genotypes of both parents (HD predicted). [file 12711_2021_642_MOESM1_ESM.xlsx]

## Sheet: Feuil1
Animals quality control	60K	70K	650K	MD/HD imputation	HD predicted
Total animals	286	711	32	-	-
CR* animals deleted	0	10	0	-	-
Animals used	286	701	32	987	2.426
