# Supplementary material for: Identification of genomic regions affecting production traits in pigs divergently selected for feed efficiency
Source: Genet Sel Evol. 2021 Jun 14;53:49. doi: 10.1186/s12711-021-00642-1 (PMC8201702; doi:10.1186/s12711-021-00642-1)
Supplement: Supplementary file 2 — Additional file 2: Table S2. Number of SNPs used for the analyses after quality control. Details of the number of SNPs before and after application of filters on the call frequency (CF) and the frequency of minor allele (MAF) were given for chips (60K, 70K and 650K SNPs chips), imputation levels (MD imputation and HD imputation) and average genotypes calculated from the genotypes of both parents (HD predicted). [file 12711_2021_642_MOESM2_ESM.xlsx]

## Sheet: Feuil1
SNP quality control	60K	70K	650K	MD imputation	HD imputation	HD predicted
Total SNPs	64.232	68.516	658.692	66.988	570.447	570.447
CF* SNPs deleted	5.776	5.323	53.735	-	-	-
MAF* SNPs deleted	9.125	6.568	45.852	-	-	-
Total SNPs deleted	15.114	11.891	99.587	-	-	-
SNPs after filtering	49.118	56.625	559.105	-	-	-
