# Supplementary material for: Identification of genomic regions affecting production traits in pigs divergently selected for feed efficiency
Source: Genet Sel Evol. 2021 Jun 14;53:49. doi: 10.1186/s12711-021-00642-1 (PMC8201702; doi:10.1186/s12711-021-00642-1)
Supplement: Supplementary file 5 — Additional file 5: Table S3. QTL regions detected with the three groups of association studies. These QTL regions were found from the full population (Global-GWAS) and from each line separately (HRFI-GWAS and LRFI-GWAS). DFI: daily feed intake; ADG: average daily gain; FCR: feed conversion ratio; RFI: residual feed intake; carcBFT: backfat thickness measured on carcass; a*_GM: a* measured on the gluteus medius muscle; a*_GS: a* measured on the gluteus superficialis muscle; b*_GM: b* measured on the gluteus medius muscle; b*_GS: b* measured on the gluteus superficialis muscle; L*_GM: L* measured on the gluteus medius muscle; L*_GS: L* measured on the gluteus superficialis muscle; pH24h_AD: pH 24 h after slaughter measured on the adductor femoris muscle; pH24h_GS: pH 24 h after slaughter measured on the gluteus superficialis muscle; pH24h_LM: pH 24 h after slaughter measured on the longissimus dorsi muscle; pH24h_SM: pH 24 h after slaughter measured on the semimembranosus muscle; WHC: water holding capacity of the gluteus superficialis muscle; MQI: meat quality index; LMCcalc: lean meat content of the carcass; DP: carcass dressing percentage; Belly_W: belly weight; BF_W: backfat weight; Ham_W: ham weight; Loin_W: loin weight; Shoulder_W: shoulder weight [file 12711_2021_642_MOESM5_ESM.xlsx]

## Sheet: Table_QTL_analyse_GLOBALE_et_in
Trait	Type_Analyse	QTL_Window	QTL_Region	SNP_QTL	SSC	Position_SNP_QTL	-log10(p-value) after genomic control	QTL_effect(Beta)	Inflation factor
carcBFT	Global-GWAS	8_9	8_9	rs321406043	1	8130617	4.55875	1.02231	1.11472
a*_GM	Global-GWAS	86_87	86_87	rs323989004	1	86451439	4.60248	-1.15236	1.12618
a*_GM	Global-GWAS	92_93	92_93	rs1109666885	1	92771467	5.27517	-1.37961	1.12618
DFI	LRFI-GWAS	147_151	147_151	rs323513891	1	149982825	4.69881	-0.0615912	1.18966
DFI	HRFI-GWAS	182_183	182_183	rs341633882	1	182704229	4.54719	0.0918541	1.30697
carcBFT	Global-GWAS	196_197	196_197	rs333283683	1	196631045	4.99977	-0.962619	1.11472
carcBFT	Global-GWAS	199_200	199_200	rs335301010	1	199116470	4.56583	-0.924676	1.11472
BF_W	HRFI-GWAS	222_223	222_223	rs326435720	1	222668686	4.74025	-0.209806	1.69095
ADG	Global-GWAS	254_255	254_255	rs329889833	1	254516626	4.61714	-0.0209449	1.07627
L*_GS	Global-GWAS	268_269	268_269	rs330830132	1	268214672	4.63728	-1.6304	1.18639
MQI	Global-GWAS	268_269		rs329258984	1	268317623	4.98711	1.06106	1.24196
Ham_W	HRFI-GWAS	293_294	293_294	rs344332021	2	18002476	4.6275	0.197486	1.3834
L*_GS	LRFI-GWAS	300_301	300_301	rs338157742	2	25774144	4.5288	1.12981	1.10427
Ham_W	Global-GWAS	307_308	307_308	AX-116166602	2	32914185	4.81433	-0.181348	1.33173
L*_GS	LRFI-GWAS	307_308		rs338042093	2	32953432	5.99208	1.58207	1.10427
Ham_W	Global-GWAS	313_315	313_316	rs332198683	2	39017255	4.89546	-0.170982	1.33173
L*_GM	LRFI-GWAS	315_316		rs318782678	2	40524569	4.53812	-0.561991	1.01273
BF_W	Global-GWAS	354_357	354_357	rs323368534	2	81513887	4.88358	-0.133997	1.13785
LMCcalc	Global-GWAS	354_357		rs323368534	2	81513887	4.90019	0.889643	1.22214
BF_W	LRFI-GWAS	356_357		rs323368534	2	81513887	5.65786	-0.178672	1.28593
BF_W	Global-GWAS	358_359	358_359	rs1113526164	2	83558137	5.1968	-0.139597	1.13785
BF_W	LRFI-GWAS	358_359		rs1113526164	2	83558137	5.22868	-0.172562	1.28593
LMCcalc	Global-GWAS	358_359		rs1113526164	2	83558137	4.83002	0.891775	1.22214
BF_W	LRFI-GWAS	360_361	360_361	rs334338142	2	85277940	4.82088	-0.175905	1.28593
L*_GS	LRFI-GWAS	401_403	401_403	rs81364306	2	126745495	4.89541	-1.5569	1.10427
pH24h_GS	LRFI-GWAS	401_403		rs335541047	2	126981236	4.57491	0.0486013	1.0661
pH24h_GS	Global-GWAS	416_417	416_417	rs81474679	2	141103138	4.81922	-0.0518359	1.12383
a*_GS	LRFI-GWAS	422_424	422_424	rs330749381	2	147951593	4.98399	-0.712286	1.01273
DP	HRFI-GWAS	498_499	498_499	rs324071385	3	71352397	4.50603	0.00647661	1.11632
DFI	LRFI-GWAS	553_555	553_555	rs332785506	3	126619612	5.6217	0.0675225	1.18966
L*_GM	HRFI-GWAS	563_564	563_564	rs340183146	4	3500258	5.14897	2.32693	0.997735
pH24h_AD	Global-GWAS	568_569	568_570	rs337366451	4	8866383	4.63624	0.106582	1.17155
WHC	HRFI-GWAS	568_570		rs80797146	4	8926615	5.18833	-18.7319	1.05693
L*_GM	HRFI-GWAS	583_584	583_584	rs321051182	4	23188838	4.96373	-1.07535	0.997735
L*_GM	HRFI-GWAS	590_591	590_591	rs345508624	4	30422582	4.57228	-1.03053	0.997735
L*_GM	HRFI-GWAS	592_594	592_594	rs336461712	4	33168815	4.66478	-0.999807	0.997735
ADG	HRFI-GWAS	614_615	614_615	rs326095412	4	54840194	4.63326	-0.0332678	1.08093
b*_GM	Global-GWAS	625_626	625_626	rs341108795	4	65719654	4.6055	0.523188	1.1045
pH24h_GS	HRFI-GWAS	637_638	637_638	rs341729354	4	77834969	4.50976	-0.0688049	1.24908
carcBFT	LRFI-GWAS	757_758	757_758	rs342862483	5	66100317	6.7408	-1.63189	1.19119
L*_GM	Global-GWAS	765_767	765_767	rs1114013365	5	74341682	6.30886	-1.05108	1.06913
DP	Global-GWAS	772_773	771_774	rs329879326	5	81443553	4.6428	-0.00506186	1.14829
b*_GS	HRFI-GWAS	771_774		rs341867937	5	81910321	4.98599	-1.3174	1.13872
DP	Global-GWAS	798_799	798_799	AX-116274437	6	2371001	4.74044	0.00537336	1.14829
b*_GS	Global-GWAS	798_799		rs326798334	6	2568171	4.73805	0.442905	1.08567
pH24h_LM	LRFI-GWAS	803_806	803_806	rs334823083	6	7644906	4.84706	-0.0389953	1.15958
b*_GS	Global-GWAS	803_806		rs1112120289	6	8429547	5.65655	0.605204	1.08567
b*_GS	HRFI-GWAS	803_806		rs333937448	6	9133944	4.60552	-0.613812	1.13872
L*_GS	HRFI-GWAS	803_806		rs331389509	6	9136948	5.41964	-1.62468	1.12497
MQI	Global-GWAS	803_806		rs325228243	6	9150623	7.25371	-1.05069	1.24196
MQI	HRFI-GWAS	803_806		rs325228243	6	9150623	4.78811	-1.13057	1.2606
pH24h_SM	Global-GWAS	803_806		rs325228243	6	9150623	5.93657	-0.0658317	1.24202
L*_GS	Global-GWAS	803_806		rs325228243	6	9150623	5.45209	1.19767	1.18639
pH24h_GS	Global-GWAS	803_806		AX-116275650	6	9156412	5.54331	-0.053791	1.12383
pH24h_SM	HRFI-GWAS	809_814	809_817	rs333020705	6	14874409	4.75531	0.106222	1.29812
b*_GS	HRFI-GWAS	809_814		rs1108577437	6	14915327	4.55903	-0.483859	1.13872
WHC	HRFI-GWAS	809_814		rs81338791	6	16038522	5.11112	16.6404	1.05693
pH24h_LM	HRFI-GWAS	809_814		rs1107751555	6	16079313	5.74875	0.10525	1.11451
WHC	Global-GWAS	814_816		rs1109436524	6	18985936	5.45176	-12.5797	1.04966
pH24h_LM	Global-GWAS	814_816		rs1111685984	6	19071992	7.54334	-0.066999	1.07296
WHC	HRFI-GWAS	815_817		rs342852202	6	19186264	4.60183	-14.0628	1.05693
L*_GS	HRFI-GWAS	815_817		rs320757186	6	20869239	4.73614	-1.55576	1.12497
WHC	Global-GWAS	822_823	822_823	rs325142171	6	26545011	4.71344	-10.673	1.04966
ADG	HRFI-GWAS	836_837	836_837	rs1109851501	6	40712495	5.44702	0.0287927	1.08093
a*_GS	HRFI-GWAS	877_878	877_878	rs1111265137	6	81434800	4.58853	-0.425114	0.998826
carcBFT	HRFI-GWAS	1010_1011	1010_1011	rs332604104	7	43871954	5.08174	1.36718	1.25958
b*_GS	Global-GWAS	1015_1018	1015_1018	rs325775786	7	49996822	5.36622	-0.481921	1.08567
DFI	Global-GWAS	1035_1036	1035_1036	rs339931580	7	68236808	4.56104	0.0673273	1.11856
b*_GM	LRFI-GWAS	1043_1044	1043_1044	rs328193188	7	76536643	4.65396	0.585223	1.23514
pH24h_AD	LRFI-GWAS	1053_1054	1053_1054	rs333642712	7	86537327	4.62172	0.179626	0.956171
carcBFT	Global-GWAS	1061_1062	1061_1062	rs332279479	7	94311274	4.72108	-1.07113	1.11472
FCR	Global-GWAS	1073_1074	1073_1076	AX-116767487	7	106200915	4.5334	0.0620238	1.09863
pH24h_AD	LRFI-GWAS	1074_1076		rs336042505	7	107229684	4.94424	0.0665744	0.956171
pH24h_LM	HRFI-GWAS	1078_1079	1078_1079	rs330304670	7	111787646	4.59943	0.0820452	1.11451
pH24h_LM	Global-GWAS	1080_1081	1080_1081	rs319412247	7	113599753	4.85551	-0.0566347	1.07296
FCR	LRFI-GWAS	1084_1086	1084_1086	rs45435219	7	117999329	5.10604	-0.139686	1.12711
carcBFT	LRFI-GWAS	1084_1086		rs336773752	7	118636613	4.66577	-2.34729	1.19119
L*_GM	HRFI-GWAS	1095_1096	1095_1096	rs321908126	8	6636109	4.73496	1.00934	0.997735
carcBFT	LRFI-GWAS	1108_1109	1108_1111	rs327124977	8	19784122	4.51532	1.06031	1.19119
pH24h_LM	Global-GWAS	1108_1110		rs338500845	8	19936635	5.23204	-0.0520325	1.07296
pH24h_LM	LRFI-GWAS	1110_1111		rs331247468	8	21349090	4.98182	0.0463063	1.15958
pH24h_LM	Global-GWAS	1112_1113	1112_1113	rs345013819	8	23155364	5.11874	0.0518846	1.07296
pH24h_LM	LRFI-GWAS	1112_1113		rs345390215	8	23466871	5.07916	0.0513355	1.15958
FCR	LRFI-GWAS	1222_1223	1222_1223	rs330918985	8	133403522	4.55509	0.0683441	1.12711
pH24h_LM	HRFI-GWAS	1229_1230	1229_1230	rs324229947	9	1024688	4.69577	0.0646733	1.11451
RFI	Global-GWAS	1238_1239	1238_1239	rs712687273	9	10080418	4.91815	-0.038634	1.12364
pH24h_LM	LRFI-GWAS	1248_1249	1248_1249	rs325557998	9	20275683	4.69566	-0.0410264	1.15958
DFI	LRFI-GWAS	1295_1296	1295_1296	rs320937186	9	67344507	4.56384	-0.0671859	1.18966
MQI	LRFI-GWAS	1347_1348	1347_1348	rs342822180	9	119393699	4.85583	2.95207	1.09571
Belly_W	LRFI-GWAS	1356_1357	1356_1357	rs332077532	9	128157351	4.61433	-0.111512	1.04862
Loin_W	Global-GWAS	1396_1397	1396_1398	AX-116405696	10	28328451	4.89757	-0.192223	1.1032
a*_GS	HRFI-GWAS	1397_1398		rs1113452135	10	29901587	4.68365	0.446854	0.998826
a*_GS	HRFI-GWAS	1408_1409	1408_1409	rs340932356	10	40398442	4.69079	-0.496715	0.998826
Shoulder_W	LRFI-GWAS	1417_1418	1417_1418	rs344221719	10	49720163	4.62443	-0.559891	1.07219
WHC	HRFI-GWAS	1431_1437	1431_1437	rs323848807	10	65058554	5.91291	-22.9152	1.05693
a*_GS	LRFI-GWAS	1444_1446	1444_1446	rs324941412	11	6724010	4.77568	-0.530767	1.01273
a*_GS	LRFI-GWAS	1449_1450	1449_1450	rs329932252	11	11924688	5.5146	-1.26383	1.01273
LMCcalc	LRFI-GWAS	1458_1460	1458_1460	rs339396431	11	20359296	4.87025	0.920775	1.2296
carcBFT	LRFI-GWAS	1458_1460		rs337052274	11	21119127	5.12255	-1.16067	1.19119
DP	LRFI-GWAS	1458_1460		rs80791707	11	21153806	5.17909	-0.00583715	1.11749
DP	LRFI-GWAS	1462_1463	1462_1463	rs321271683	11	24874673	4.69852	-0.00588295	1.11749
DP	Global-GWAS	1464_1465	1464_1465	rs327954109	11	26232809	4.80385	-0.0045418	1.14829
DP	LRFI-GWAS	1464_1465		rs321524323	11	26251342	4.77411	-0.00528631	1.11749
DP	LRFI-GWAS	1485_1487	1485_1487	rs337553201	11	48509307	5.01544	0.00491666	1.11749
DFI	Global-GWAS	1502_1503	1502_1503	rs342505017	11	64218801	5.35615	0.0734536	1.11856
ADG	HRFI-GWAS	1525_1526	1525_1526	rs338870990	12	7621549	5.88243	0.0356724	1.08093
LMCcalc	Global-GWAS	1531_1532	1531_1532	rs341234861	12	13180722	4.79868	-1.03103	1.22214
Loin_W	Global-GWAS	1540_1541	1540_1541	rs328409744	12	22192008	4.51899	0.174623	1.1032
b*_GS	LRFI-GWAS	1581_1582	1581_1582	rs321019010	13	1050752	4.86221	-0.757476	1.00087
pH24h_AD	Global-GWAS	1583_1584	1583_1584	AX-116447665	13	3776387	4.54685	0.116086	1.17155
b*_GS	Global-GWAS	1597_1598	1597_1598	rs335789952	13	17419221	4.67538	0.429087	1.08567
b*_GS	Global-GWAS	1601_1603	1601_1603	rs334152696	13	22889617	5.17895	-0.456301	1.08567
Loin_W	LRFI-GWAS	1628_1631	1628_1631	rs331172889	13	49176584	4.94959	-0.185692	1.14047
pH24h_GS	Global-GWAS	1718_1719	1718_1719	rs338163997	13	138558004	5.21101	0.125919	1.12383
pH24h_GS	Global-GWAS	1720_1722	1720_1722	rs320867338	13	141001086	5.16101	0.11662	1.12383
pH24h_SM	Global-GWAS	1720_1722		rs320867338	13	141001086	5.04794	0.132431	1.24202
RFI	LRFI-GWAS	1764_1765	1764_1765	rs344264052	13	184597311	5.37659	-0.0328928	1.19272
b*_GS	HRFI-GWAS	1791_1792	1791_1792	rs324062993	14	2562590	4.62919	0.695161	1.13872
L*_GS	HRFI-GWAS	1791_1792		rs324062993	14	2562590	4.9473	1.98963	1.12497
a*_GM	LRFI-GWAS	1798_1799	1798_1799	rs345850407	14	9268092	4.53631	1.30571	1.1779
Ham_W	LRFI-GWAS	1800_1801	1800_1801	AX-116496934	14	11696294	4.5279	0.147601	1.2441
DP	LRFI-GWAS	1802_1803	1802_1803	rs327460944	14	13833569	4.96995	0.00494483	1.11749
DP	LRFI-GWAS	1804_1805	1804_1805	rs342554639	14	15000871	5.58491	0.00521812	1.11749
Belly_W	LRFI-GWAS	1870_1872	1870_1872	rs331609138	14	82409348	4.88689	-0.174741	1.04862
L*_GS	LRFI-GWAS	1878_1879	1878_1879	rs332601125	14	89992977	4.67783	1.67804	1.10427
RFI	LRFI-GWAS	1900_1901	1900_1901	rs335224616	14	111143930	4.75343	-0.0579628	1.19272
pH24h_AD	LRFI-GWAS	1902_1903	1902_1903	rs345917559	14	113920119	4.57668	0.0709503	0.956171
RFI	Global-GWAS	1918_1920	1918_1920	rs333071161	14	130819658	5.32204	-0.052318	1.12364
MQI	Global-GWAS	1976_1977	1976_1977	rs331110024	15	45371999	4.83682	0.899293	1.24196
pH24h_SM	Global-GWAS	1976_1977		rs331110024	15	45371999	5.70478	0.0676825	1.24202
a*_GS	HRFI-GWAS	2048_2049	2048_2049	rs335119372	15	117824259	4.66553	-0.517195	0.998826
pH24h_SM	LRFI-GWAS	2106_2107	2106_2107	rs335253060	16	34093112	5.21064	0.174685	0.999376
MQI	Global-GWAS	2148_2149	2148_2149	rs320715847	16	76541834	4.94737	-1.2012	1.24196
FCR	Global-GWAS	2159_2160	2159_2160	rs329191174	17	7644014	4.72426	0.0711509	1.09863
RFI	Global-GWAS	2200_2201	2200_2201	rs326942466	17	48029388	5.38245	-0.0404528	1.12364
b*_GS	Global-GWAS	2209_2210	2209_2210	rs329891774	17	57309334	5.54085	0.468618	1.08567
Shoulder_W	HRFI-GWAS	2215_2217	2215_2217	rs338729856	18	274712	5.11108	-0.254615	1.21707
WHC	Global-GWAS	2219_2220	2219_2220	rs334519536	18	4745191	5.177	15.0465	1.04966
WHC	HRFI-GWAS	2223_2225	2223_2225	rs340586617	18	8857019	4.92717	15.6657	1.05693
